# Supplementary material for: Nine eriophyoid mite species from Iran (Acari, Eriophyidae)
Source: Zookeys. 2011 Nov 1;(143):23–45. doi: 10.3897/zookeys.143.2162 (PMC3208532; doi:10.3897/zookeys.143.2162)
Supplement: XML Treatment for Aceria acroptiloni [file zookeys.143.2162-treatment1.xml]

<!DOCTYPE tp:taxon-treatment
  PUBLIC "-//TaxonX//DTD Taxonomic Treatment Publishing DTD v0 20100105//EN" "tax-treatment-NSO.dtd">
<tp:taxon-treatment xmlns:tp="http://www.plazi.org/taxpub"><tp:treatment-meta><mixed-citation publication-type="journal"><person-group><name><surname>Xue</surname><given-names>Xiao-Feng</given-names></name><name><surname>Sadeghi</surname><given-names>Hussein</given-names></name><name><surname>Hong</surname><given-names>Xiao-Yue</given-names></name><name><surname>Sinaie</surname><given-names>Samira</given-names></name></person-group><article-title>Nine eriophyoid mite species from Iran (Acari, Eriophyidae)</article-title><source>Zookeys</source><day>1</day><month>11</month><year>2011</year><volume>2011</volume><issue>143</issue><fpage>23</fpage><lpage>45</lpage><pub-id pub-id-type="doi">10.3897/zookeys.143.2162</pub-id></mixed-citation></tp:treatment-meta><tp:nomenclature><tp:taxon-name>
                            <tp:taxon-name-part taxon-name-part-type="genus">Aceria</tp:taxon-name-part>
                            <tp:taxon-name-part taxon-name-part-type="species">acroptiloni</tp:taxon-name-part>
                        <object-id xmlns:xlink="http://www.w3.org/1999/xlink" xlink:type="simple">http://species-id.net/wiki/Aceria_acroptiloni</object-id>
                        </tp:taxon-name><tp:taxon-authority>Shevchenko &amp; Kacalev, 1974</tp:taxon-authority><tp:taxon-status xmlns:xlink="http://www.w3.org/1999/xlink" xlink:type="simple">rec. n.</tp:taxon-status><xref ref-type="fig" rid="F1">Figure 1</xref><tp:nomenclature-citation-list><tp:nomenclature-citation><tp:taxon-name>Aceria acroptiloni</tp:taxon-name><comment> Shevchenko &amp; Kacalev, 1974; <xref ref-type="bibr" rid="B9">Kacalev et al. 1974</xref>: 25–34, figures 1–4.</comment></tp:nomenclature-citation><tp:nomenclature-citation><tp:taxon-name>Aceria acroptiloni</tp:taxon-name><comment>; Amrine &amp; Stasny 1994: 18.</comment></tp:nomenclature-citation></tp:nomenclature-citation-list></tp:nomenclature><tp:treatment-sec sec-type="Material examined"><title>Material examined.</title><p>2 females and 1 male (slide number IRAN210), from <italic><tp:taxon-name>Rhaponticum repens</tp:taxon-name></italic> (L.) Hidalgo (<tp:taxon-name>Asteraceae</tp:taxon-name>), Ferdowsi University campus, Mashhad, Razavi Kh<!--PageBreak-->orasan Province, Iran, <named-content xmlns:xlink="http://www.w3.org/1999/xlink" content-type="dwc:verbatimCoordinates" xlink:type="simple">36.3000°N, 59.5167°E</named-content>, elevation 915m, 23-VIII-2010, coll. Samira Sinaie, deposited as slide mounted specimens in the Arthropod/Mite Collection of the Department of Entomology, NJAU, Jiangsu Province, China; 7females and 2 males (slide number 210), from <italic><tp:taxon-name>Rhaponticum repens</tp:taxon-name></italic> (L.) Hidalgo (<tp:taxon-name>Asteraceae</tp:taxon-name>), Shirvan, North Khorasan Province, Iran, <named-content xmlns:xlink="http://www.w3.org/1999/xlink" content-type="dwc:verbatimCoordinates" xlink:type="simple">37.4500°N, 57.9000°E</named-content>, elevation 1093m, 4-VI-2010, coll. Hussein Sadeghi, deposited as slides in the Department of Plant Protection, FUM, Iran.</p><fig id="F1" position="float" orientation="portrait"><caption><p><bold>Figure 1.</bold> <italic><tp:taxon-name>Aceria acroptiloni</tp:taxon-name></italic> Shevchenko &amp; Kacalev, 1974, rec. n. <bold>A</bold> dorsal view of female <bold>B</bold> ventral view of female <bold>C</bold> prodorsal shield <bold>D</bold> coxae and female genitalia.</p></caption><graphic xmlns:xlink="http://www.w3.org/1999/xlink" xlink:href="ZooKeys-143-023-g001.jpg" position="float" orientation="portrait" xlink:type="simple"/></fig></tp:treatment-sec><tp:treatment-sec sec-type="Host"><title>Host.</title><p><italic><tp:taxon-name>Rhaponticum repens</tp:taxon-name></italic> (L.) Hidalgo (<tp:taxon-name>Asteraceae</tp:taxon-name>).</p></tp:treatment-sec><tp:treatment-sec sec-type="Relation to host"><title>Relation to host.</title><p>In flowers, flower buds, floral deformation.</p></tp:treatment-sec><tp:treatment-sec sec-type="Distribution"><title>Distribution.</title><p>Russia, Uzbekistan, Iran.</p></tp:treatment-sec><ref-list><ref id="B9"><mixed-citation xmlns:xlink="http://www.w3.org/1999/xlink" xlink:type="simple"><person-group><name name-style="western"><surname>Kacalev</surname><given-names>OB</given-names></name><name name-style="western"><surname>Shevtchenko</surname><given-names>VG</given-names></name><name name-style="western"><surname>Danilov</surname><given-names>LG</given-names></name></person-group> (<year>1974</year>)<article-title> <italic>Aceria acroptiloni</italic> sp. n. (Acarina, Tetrapodili) prospective phytophage for the biological control of <italic>Acroptilon repens</italic> (L.) D.C.</article-title><source>Entomologicheskoe Obozrenie </source><volume>53</volume> (<issue>2</issue>): <fpage>25</fpage>-<lpage>34</lpage>.</mixed-citation></ref></ref-list></tp:taxon-treatment>
