# Supplementary material for: Nine eriophyoid mite species from Iran (Acari, Eriophyidae)
Source: Zookeys. 2011 Nov 1;(143):23–45. doi: 10.3897/zookeys.143.2162 (PMC3208532; doi:10.3897/zookeys.143.2162)
Supplement: XML Treatment for Aceria anthocoptes [file zookeys.143.2162-treatment2.xml]

<!DOCTYPE tp:taxon-treatment
  PUBLIC "-//TaxonX//DTD Taxonomic Treatment Publishing DTD v0 20100105//EN" "tax-treatment-NSO.dtd">
<tp:taxon-treatment xmlns:tp="http://www.plazi.org/taxpub"><tp:treatment-meta><mixed-citation publication-type="journal"><person-group><name><surname>Xue</surname><given-names>Xiao-Feng</given-names></name><name><surname>Sadeghi</surname><given-names>Hussein</given-names></name><name><surname>Hong</surname><given-names>Xiao-Yue</given-names></name><name><surname>Sinaie</surname><given-names>Samira</given-names></name></person-group><article-title>Nine eriophyoid mite species from Iran (Acari, Eriophyidae)</article-title><source>Zookeys</source><day>1</day><month>11</month><year>2011</year><volume>2011</volume><issue>143</issue><fpage>23</fpage><lpage>45</lpage><pub-id pub-id-type="doi">10.3897/zookeys.143.2162</pub-id></mixed-citation></tp:treatment-meta><tp:nomenclature><tp:taxon-name>
                            <tp:taxon-name-part taxon-name-part-type="genus">Aceria</tp:taxon-name-part>
                            <tp:taxon-name-part taxon-name-part-type="species">anthocoptes</tp:taxon-name-part>
                        <object-id xmlns:xlink="http://www.w3.org/1999/xlink" xlink:type="simple">http://species-id.net/wiki/Aceria_anthocoptes</object-id>
                        </tp:taxon-name><tp:taxon-authority>(Nalepa, 1892)</tp:taxon-authority><tp:taxon-status xmlns:xlink="http://www.w3.org/1999/xlink" xlink:type="simple">rec. n.</tp:taxon-status><xref ref-type="fig" rid="F2">Figures 2</xref><xref ref-type="fig" rid="F3">3</xref><tp:nomenclature-citation-list><tp:nomenclature-citation><tp:taxon-name>Phytoptus anthocoptes</tp:taxon-name><comment><xref ref-type="bibr" rid="B15">Nalepa 1892</xref>: 120.</comment></tp:nomenclature-citation><tp:nomenclature-citation><tp:taxon-name>Eriophyes anthocoptes</tp:taxon-name><comment>; <xref ref-type="bibr" rid="B16">Nalepa 1898</xref>: 42.</comment></tp:nomenclature-citation><!--PageBreak--><!--PageBreak--><tp:nomenclature-citation><tp:taxon-name>Aceria anthocoptes</tp:taxon-name><comment>; <xref ref-type="bibr" rid="B20">Roivainen 1950</xref>: 2.</comment></tp:nomenclature-citation><tp:nomenclature-citation><tp:taxon-name>Eriophyes (Aceria) anthocoptes</tp:taxon-name><comment>; Liro &amp; Roivainen 1951: 81, figure 45–4.</comment></tp:nomenclature-citation><tp:nomenclature-citation><tp:taxon-name>Aceria anthocoptes</tp:taxon-name><comment>; <xref ref-type="bibr" rid="B6">Farkas 1965</xref>: 51, figure 35a–c.</comment></tp:nomenclature-citation><tp:nomenclature-citation><tp:taxon-name>Aceria anthocoptes</tp:taxon-name><comment>; Amrine &amp; Stasny 1994: 22.</comment></tp:nomenclature-citation><tp:nomenclature-citation><tp:taxon-name>Aceria anthocoptes</tp:taxon-name><comment>; <xref ref-type="bibr" rid="B22">Skoracka et al. 2005</xref>: 42.</comment></tp:nomenclature-citation></tp:nomenclature-citation-list></tp:nomenclature><tp:treatment-sec sec-type="Description"><title>Description.</title><p>Female (n = 11, dorsal view): Body vermiform, 256 (256–282), 67 (67–68) wide; light yellow. <bold>Gnathosoma</bold> 22 (22–23), projecting obliquely downwards, pedipalp coxal seta (<italic>ep</italic>) 3 (2–3), dorsal pedipalp genual seta (<italic>d</italic>) 5 (5–6), cheliceral stylets 20 (20–21). <bold>Prodorsal shield</bold> 28 (28–33), 37 (37–38) wide, median, admedian and submedian lines complete and parallel, with many short lines and granules at lateral; anterior shield lobe absent. Scapular tubercles near rear shield margin, 28 (28–29) apart, scapular setae (<italic>sc</italic>) 52 (52–56), projecting posteriorly. <bold>Coxigenital region</bold> with 7 (7–9) microtuberculated annuli. Coxisternal plates with short lines, anterolateral setae on coxisternum <bold>І</bold> (<italic>1b</italic>) 7 (7–8), 12 (12–13) apart, proximal setae on coxisternum <bold>І</bold> (<italic>1a</italic>) 25 (25–27), 8 (8–10) apart, proximal setae on coxisternum <bold>ІІ</bold> (<italic>2a</italic>) 58 (53–58), 25 (25–26) apart, tubercles <italic>1b</italic> and <italic>1a</italic> apart 7 (6–7), tubercles <italic>1a</italic> and <italic>2a</italic> 8 (8–8) apart<!--PageBreak-->. Prosternal apodeme 7 (7–8). <bold>Legs</bold> with usual series of setae. Leg <bold>І</bold> 38 (38–41), femur 12 (12–13), basiventral femoral seta (<italic>bv</italic>) 12 (12–13); genu 5 (5–6), antaxial genual seta (<italic>l’’</italic>) 30 (30–33); tibia 6 (6–7), paraxial tibial seta (<italic>l’</italic>) 5 (5–6), located at 1/3 from dorsal base; tarsus 8 (7–8), seta <italic>ft’</italic> 18 (18–19), seta <italic>ft’’</italic> 26 (26–27), seta <italic>u’</italic> 5 (5–6); tarsal empodium (<italic>em</italic>) 7 (7–8), simple, 5-rayed, tarsal solenidion (<italic>ω</italic>) 8 (8–9), knobbed. Leg <bold>ІІ</bold> 37 (37–39), femur 9 (9–10), basiventral femoral seta (<italic>bv</italic>) 13 (13–14); genu 4 (4–5), antaxial genual seta (<italic>l’’</italic>) 10 (10–12); tibia 6 (5–6); tarsus 7 (6–7), seta <italic>ft’</italic> 8 (8–9), seta <italic>ft’’</italic> 28 (28–30), seta <italic>u’</italic> 5 (5–6); tarsal empodium (<italic>em</italic>) 7 (7–8), simple, 5-rayed, tarsal solenidion (<italic>ω</italic>) 11 (11–12), knobbed. <bold>Opisthosoma:</bold> opisthosoma dorsally with 71 (71–75) annuli, with elliptical microtubercles on rear annular margins, ventrally with 79 (79–83) annuli, with round microtubercles on rear annular margins. Setae <italic>c2</italic> 23 (23–25) on ventral annulus 15 (15–16), 62 (57–62) apart; setae <italic>d</italic> 73 (73–76) on ventral annulus 29 (28–29), 50 (45–50) apart; setae <italic>e</italic> 23 (23–25) on ventral annulus 46 (45–46), 30 (22–30) apart; setae <italic>f</italic> 32 (32–35) on 7th ventral annulus from rear, 23 (23–23) apart. Setae <italic>h1</italic> 5 (5–6), <italic>h2</italic> 96 (96–98). <bold>Female genitalia</bold> 15 (15–16), 25 (25–26) wide, coverflap with 14 longitudinal ridges, setae <italic>3a</italic> 23 (23–25), 21 (18–21) apart.</p><p><bold>Male</bold>. Not seen.</p><fig id="F2" position="float" orientation="portrait"><caption><p><bold>Figure 2.</bold> <italic><tp:taxon-name>Aceria anthocoptes</tp:taxon-name></italic> (Nalepa, 1892), rec. n. <bold>D</bold> dorsal view of female <bold>CG</bold> coxae and female genitalia <bold>em</bold> empodium <bold>L1</bold> leg <bold>І</bold> <bold>L2</bold> leg <bold>ІІ</bold> <bold>IG</bold> female internal genitalia.</p></caption><graphic xmlns:xlink="http://www.w3.org/1999/xlink" xlink:href="ZooKeys-143-023-g002.jpg" position="float" orientation="portrait" xlink:type="simple"/></fig><fig id="F3" position="float" orientation="portrait"><caption><p><bold>Figure 3.</bold> <italic><tp:taxon-name>Aceria anthocoptes</tp:taxon-name></italic> (Nalepa, 1892), rec. n. <bold>A</bold> dorsal view of female <bold>B</bold> ventral view of female <bold>C</bold> prodorsal shield <bold>D</bold> coxae and female genitalia.</p></caption><graphic xmlns:xlink="http://www.w3.org/1999/xlink" xlink:href="ZooKeys-143-023-g003.jpg" position="float" orientation="portrait" xlink:type="simple"/></fig></tp:treatment-sec><tp:treatment-sec sec-type="Material examined"><title>Material examined.</title><p>3females (slide number IRAN212), from <italic><tp:taxon-name>Cirsium arvense</tp:taxon-name></italic> (L.) Scop. (<tp:taxon-name>Asteraceae</tp:taxon-name>), Torghabeh, Mashhad, Razavi Khorasan Province, Iran, <named-content xmlns:xlink="http://www.w3.org/1999/xlink" content-type="dwc:verbatimCoordinates" xlink:type="simple">36.3167°N, 59.3500°E</named-content>, 26-VIII-2010, elevation 980m &amp; Ferdowsi University campus, Mashhad, Razavi Khorasan Province, Iran, <named-content xmlns:xlink="http://www.w3.org/1999/xlink" content-type="dwc:verbatimCoordinates" xlink:type="simple">36.3000°N, 59.5167°E</named-content>, elevation 915m, 6-IX-2010, coll. Samira Sinaie, deposited as slide mounted specimens in the Arthropod/Mite Collection of the Department of Entomology, NJAU, Jiangsu Province, China; 8females (slide number 212), from <italic><tp:taxon-name>Cirsium arvense</tp:taxon-name></italic> (L.) Scop. (<tp:taxon-name>Asteraceae</tp:taxon-name>), Torghabeh, Mashhad, Razavi Khorasan Province, Iran, <named-content xmlns:xlink="http://www.w3.org/1999/xlink" content-type="dwc:verbatimCoordinates" xlink:type="simple">36.3167°N, 59.3500°E</named-content>, 26-VIII-2010, elevation 980m, coll. Samira Sinaie, deposited as slides in the Department of Plant Protection, FUM, Iran.</p></tp:treatment-sec><tp:treatment-sec sec-type="Host"><title>Host.</title><p><italic><tp:taxon-name>Cirsium arvense</tp:taxon-name></italic> (L.) Scop., <italic><tp:taxon-name>Cirsium calcareum</tp:taxon-name></italic> (M.E. Jones) Woot. &amp; Standl., <italic><tp:taxon-name>Cirsium canescens</tp:taxon-name></italic> Nutt., <italic><tp:taxon-name>Cirsium helenioides</tp:taxon-name></italic> (L.) Hill, <italic><tp:taxon-name>Cirsium scariosum</tp:taxon-name></italic> Nutt., <italic><tp:taxon-name>Cirsium scopulorum</tp:taxon-name></italic> (Greene) Cockerell ex Daniels, <italic><tp:taxon-name>Cirsium undulatum</tp:taxon-name></italic> (Nutt.) Spreng., <italic><tp:taxon-name>Cirsium vulgare</tp:taxon-name></italic> (Savi) Tenore (<tp:taxon-name>Asteraceae</tp:taxon-name>); <italic><tp:taxon-name>Lolium perenne</tp:taxon-name></italic> L. (<tp:taxon-name>Poaceae</tp:taxon-name>).</p></tp:treatment-sec><tp:treatment-sec sec-type="Relation to host"><title>Relation to host.</title><p>Leaf curl, erineum, rust, vagrant.</p></tp:treatment-sec><tp:treatment-sec sec-type="Distribution"><title>Distribution.</title><p>Iran, Austria, Bulgaria, Croatia, Denmark, France, Finland, Germany, Hungary, Italy, Poland, Serbia, Sweden, Turkey, USA.</p></tp:treatment-sec><ref-list><ref id="B15"><mixed-citation xmlns:xlink="http://www.w3.org/1999/xlink" xlink:type="simple"><person-group><name name-style="western"><surname>Nalepa</surname><given-names>A</given-names></name></person-group> (<year>1892</year>)<source> In: Kieffer JJ. Les acarocecidies de Lorraine (Suite). Feuill ser. 3, 22 (258): 118–129.</source></mixed-citation></ref><ref id="B16"><mixed-citation xmlns:xlink="http://www.w3.org/1999/xlink" xlink:type="simple"><person-group><name name-style="western"><surname>Nalepa</surname><given-names>A</given-names></name></person-group> (<year>1898</year>)<source> Eriophyidae (Phytoptidae). Das Tierreich. Eine Zusammenstellung und Kennzeichnung der rezenten Tierformen. Berlin. 4. Lief., Acarina: ix + 74 pp.</source></mixed-citation></ref><ref id="B20"><mixed-citation xmlns:xlink="http://www.w3.org/1999/xlink" xlink:type="simple"><person-group><name name-style="western"><surname>Roivainen</surname><given-names>H</given-names></name></person-group> (<year>1950</year>)<article-title> Eriophyid news from Sweden.</article-title><source>Acta Entomologica Fennica </source><volume>7</volume>: <fpage>1</fpage>-<lpage>51</lpage>.</mixed-citation></ref><ref id="B6"><mixed-citation xmlns:xlink="http://www.w3.org/1999/xlink" xlink:type="simple"><person-group><name name-style="western"><surname>Farkas</surname><given-names>HK</given-names></name></person-group> (<year>1965</year>)<article-title> Familie Eriophyidae, Gallmilben.</article-title><source>Die Tierwelt Mitteleuropas, </source><volume>3</volume>: <fpage>1</fpage>-<lpage>155</lpage>.</mixed-citation></ref><ref id="B22"><mixed-citation xmlns:xlink="http://www.w3.org/1999/xlink" xlink:type="simple"><person-group><name name-style="western"><surname>Skoracka</surname><given-names>A</given-names></name><name name-style="western"><surname>Lewandowski</surname><given-names>M</given-names></name><name name-style="western"><surname>Boczek</surname><given-names>J</given-names></name></person-group> (<year>2005</year>)<source> A catalogue of eriophyoid mites (Acari: Eriophoidea) of Poland.</source><publisher-name>Catalogus faunae Poloniae, Natura optima dux Foundation, Warszawa</publisher-name>, <publisher-loc>Poland</publisher-loc>, <lpage>199</lpage> pp.</mixed-citation></ref></ref-list></tp:taxon-treatment>
