# Supplementary material for: Nine eriophyoid mite species from Iran (Acari, Eriophyidae)
Source: Zookeys. 2011 Nov 1;(143):23–45. doi: 10.3897/zookeys.143.2162 (PMC3208532; doi:10.3897/zookeys.143.2162)
Supplement: XML Treatment for Aceria lactucae [file zookeys.143.2162-treatment3.xml]

<!DOCTYPE tp:taxon-treatment
  PUBLIC "-//TaxonX//DTD Taxonomic Treatment Publishing DTD v0 20100105//EN" "tax-treatment-NSO.dtd">
<tp:taxon-treatment xmlns:tp="http://www.plazi.org/taxpub"><tp:treatment-meta><mixed-citation publication-type="journal"><person-group><name><surname>Xue</surname><given-names>Xiao-Feng</given-names></name><name><surname>Sadeghi</surname><given-names>Hussein</given-names></name><name><surname>Hong</surname><given-names>Xiao-Yue</given-names></name><name><surname>Sinaie</surname><given-names>Samira</given-names></name></person-group><article-title>Nine eriophyoid mite species from Iran (Acari, Eriophyidae)</article-title><source>Zookeys</source><day>1</day><month>11</month><year>2011</year><volume>2011</volume><issue>143</issue><fpage>23</fpage><lpage>45</lpage><pub-id pub-id-type="doi">10.3897/zookeys.143.2162</pub-id></mixed-citation></tp:treatment-meta><tp:nomenclature><tp:taxon-name>
                            <tp:taxon-name-part taxon-name-part-type="genus">Aceria</tp:taxon-name-part>
                            <tp:taxon-name-part taxon-name-part-type="species">lactucae</tp:taxon-name-part>
                        <object-id xmlns:xlink="http://www.w3.org/1999/xlink" xlink:type="simple">http://species-id.net/wiki/Aceria_lactucae</object-id>
                        </tp:taxon-name><tp:taxon-authority>(Canestrini, 1893)</tp:taxon-authority><tp:taxon-status xmlns:xlink="http://www.w3.org/1999/xlink" xlink:type="simple">rec. n.</tp:taxon-status><xref ref-type="fig" rid="F4">Figures 4</xref><xref ref-type="fig" rid="F5">5</xref><tp:nomenclature-citation-list><tp:nomenclature-citation><tp:taxon-name>Phytoptus lactucae</tp:taxon-name><comment><xref ref-type="bibr" rid="B4">Canestrini 1893</xref>: 153.</comment></tp:nomenclature-citation><tp:nomenclature-citation><tp:taxon-name>Eriophyes lactucae</tp:taxon-name><comment>; <xref ref-type="bibr" rid="B16">Nalepa 1898</xref>: 43.</comment></tp:nomenclature-citation><tp:nomenclature-citation><tp:taxon-name>Aceria lactucae</tp:taxon-name><comment>; <xref ref-type="bibr" rid="B6">Farkas 1965</xref>: 42, figure 34c.</comment></tp:nomenclature-citation><!--PageBreak--><!--PageBreak--><tp:nomenclature-citation><tp:taxon-name>Aculus lactucae</tp:taxon-name><comment>; Amrine &amp; Stasny 1994: 135.</comment></tp:nomenclature-citation><tp:nomenclature-citation><tp:taxon-name>Vasates lactucae</tp:taxon-name><comment>; Petanovic &amp; Stankovic 1999: 80.</comment></tp:nomenclature-citation></tp:nomenclature-citation-list></tp:nomenclature><tp:treatment-sec sec-type="Description"><title>Description.</title><p>Female (n = 14, dorsal view): Body vermiform, 273 (242–273), 62 (62–63) wide; light yellow. <bold>Gnathosoma</bold> 20 (20–21), projecting obliquely downwards, pedipalp coxal seta (<italic>ep</italic>) 2 (2–3), dorsal pedipalp genual seta (<italic>d</italic>) 6 (6–7), cheliceral stylets 18 (17–18). <bold>Prodorsal shield</bold> 35 (35–37), 45 (45–46) wide, median, admedian and submedian lines complete and parallel, with many short lines at lateral; anterior shield lobe acuminate. Scapular tubercles near rear shield margin, 25 (25–26) apart, scapular setae (<italic>sc</italic>) 42 (45–45), projecting posteriorly. <bold>Coxigenital region</bold> with 8 (8–9) microtuberclated annuli. Coxisternal plates with short lines, anterolateral setae on coxisternum <bold>І</bold> (<italic>1b</italic>) 14 (14–16), 13 (12–13) apart, proximal setae on coxisternum <bold>І</bold> (<italic>1a</italic>) 28 (28–30), 11 (10–11) apart, proximal setae on coxisternum <bold>ІІ</bold> (<italic>2a</italic>) 42 (42–45), 26 (26–27) apart, tubercles <italic>1b</italic> and <italic>1a</italic> apart 7 (6–7), tubercles <italic>1a</italic> and <italic>2a</italic> 8 (8–9) apart. Prosternal apodeme 10 (10–11). <bold>Legs</bold> with usual series of setae. Leg <bold>І</bold> 40 (40–42)<!--PageBreak-->, femur 10 (9–10), basiventral femoral seta (<italic>bv</italic>) 13 (13–14); genu 5 (4–5), antaxial genual seta (<italic>l’’</italic>) 31 (31–33); tibia 8 (7–8), paraxial tibial seta (<italic>l’</italic>) 10 (10–11), located at 1/3 from dorsal base; tarsus 7 (7–8), seta <italic>ft’</italic> 19 (16–19), seta <italic>ft’’</italic> 27 (27–28), seta <italic>u’</italic> 7 (7–8); tarsal empodium (<italic>em</italic>) 9 (9–10), simple, 5-rayed, tarsal solenidion (<italic>ω</italic>) 10 (10–11), tapered. Leg <bold>ІІ</bold> 36 (36–38), femur 8 (7–8), basiventral femoral seta (<italic>bv</italic>) 13 (13–14); genu 4 (4–5), antaxial genual seta (<italic>l’’</italic>) 15 (14–15); tibia 6 (5–6); tarsus 7 (6–7), seta <italic>ft’</italic> 12 (12–13), seta <italic>ft’’</italic> 31 (31–33), seta <italic>u’</italic> 6 (5–6); tarsal empodium (<italic>em</italic>) 10 (10–11), simple, 5-rayed, tarsal solenidion (<italic>ω</italic>) 11 (11–12), tapered. <bold>Opisthosoma:</bold> opisthosoma dorsally with 68 (68–72) annuli, with round obscure microtubercles on rear annular margins, ventrally with 78 (78–80) annuli, with round microtubercles on rear annular margins. Setae <italic>c2</italic> 30 (29–30) on ventral annulus 15 (15–16), 61 (58–61) apart; setae <italic>d</italic> 62 (62–66) on ventral annulus 27 (27–29), 46 (46–48) apart; setae <italic>e</italic> 21 (21–25) on ventral annulus 44 (44–45), 26 (26–27) apart; setae <italic>f</italic> 27 (27–30) on 7th ventral annulus from rear, 20 (20–21) apart. Setae <italic>h1</italic> 5 (5–6), <italic>h2</italic> 83 (83–85). <bold>Female genitalia</bold> 20 (20–22), 25 (25–26) wide, coverflap with 12 longitudinal ridges, setae <italic>3a</italic> 23 (23–25), 17 (17–18) apart.</p><p><bold>Male</bold>: Not seen.</p><fig id="F4" position="float" orientation="portrait"><caption><p><bold>Figure 4.</bold> <italic><tp:taxon-name>Aceria lactucae</tp:taxon-name></italic> (Canestrini, 1893), rec. n. <bold>D</bold> dorsal view of female <bold>CG</bold> coxae and female genitalia <bold>em</bold> empodium <bold>L1</bold> leg <bold>І</bold> <bold>L2</bold> leg <bold>ІІ</bold>.</p></caption><graphic xmlns:xlink="http://www.w3.org/1999/xlink" xlink:href="ZooKeys-143-023-g004.jpg" position="float" orientation="portrait" xlink:type="simple"/></fig><fig id="F5" position="float" orientation="portrait"><caption><p><bold>Figure 5.</bold> <italic><tp:taxon-name>Aceria lactucae</tp:taxon-name></italic> (Canestrini, 1893), rec. n. <bold>A</bold> dorsal view of female <bold>B</bold> ventral view of female <bold>C</bold> prodorsal shield <bold>D</bold> coxae and female genitalia.</p></caption><graphic xmlns:xlink="http://www.w3.org/1999/xlink" xlink:href="ZooKeys-143-023-g005.jpg" position="float" orientation="portrait" xlink:type="simple"/></fig></tp:treatment-sec><tp:treatment-sec sec-type="Material examined"><title>Material examined.</title><p>3females (slide number IRAN216), from <italic><tp:taxon-name>Lactuca virosa</tp:taxon-name></italic> L. (<tp:taxon-name>Asteraceae</tp:taxon-name>), Kang, Mashhad, Razavi Khorasan Province, Iran, <named-content xmlns:xlink="http://www.w3.org/1999/xlink" content-type="dwc:verbatimCoordinates" xlink:type="simple">36.3167°N, 59.2333°E</named-content>, elevation 1050m, 26-VII-2010 &amp; Ferdowsi University campus, Mashhad, Razavi Khorasan Province, Iran, <named-content xmlns:xlink="http://www.w3.org/1999/xlink" content-type="dwc:verbatimCoordinates" xlink:type="simple">36.3000°N, 59.5167°E</named-content>, 20-X-2010, coll. Samira Sinaie, deposited as slide mounted specimens in the Arthropod/Mite Collection of the Department of Entomology, NJAU, Jiangsu Province, China; 11females (slide number 216), from <italic><tp:taxon-name>Lactuca virosa</tp:taxon-name></italic> L. (<tp:taxon-name>Asteraceae</tp:taxon-name>), Ferdowsi University campus, Mashhad, Razavi Khorasan Province, Iran, <named-content xmlns:xlink="http://www.w3.org/1999/xlink" content-type="dwc:verbatimCoordinates" xlink:type="simple">36.3000°N, 59.5167°E</named-content>, elevation 915m, 9-X-2010, coll. Samira Sinaie, deposited in the Department of Plant Protection, FUM, Iran.</p></tp:treatment-sec><tp:treatment-sec sec-type="Host"><title>Host.</title><p><italic><tp:taxon-name>Lactuca saligna</tp:taxon-name></italic> L., <italic><tp:taxon-name>Lactuca serriola</tp:taxon-name></italic> L., <italic><tp:taxon-name>Lactuca virosa</tp:taxon-name></italic> L. (<tp:taxon-name>Asteraceae</tp:taxon-name>).</p></tp:treatment-sec><tp:treatment-sec sec-type="Relation to host"><title>Relation to host.</title><p>Bract and leaf deformation.</p></tp:treatment-sec><tp:treatment-sec sec-type="Distribution"><title>Distribution.</title><p>Iran; Hungary; Italy.</p></tp:treatment-sec><ref-list><ref id="B4"><mixed-citation xmlns:xlink="http://www.w3.org/1999/xlink" xlink:type="simple"><person-group><name name-style="western"><surname>Canestrini</surname><given-names>G</given-names></name></person-group> (<year>1893</year>)<source> Nuovi Fitoptidi del Modenese. Bollettino della Societ? Veneto-Trentina di Scienze Naturali V (3): 153–154.</source></mixed-citation></ref><ref id="B16"><mixed-citation xmlns:xlink="http://www.w3.org/1999/xlink" xlink:type="simple"><person-group><name name-style="western"><surname>Nalepa</surname><given-names>A</given-names></name></person-group> (<year>1898</year>)<source> Eriophyidae (Phytoptidae). Das Tierreich. Eine Zusammenstellung und Kennzeichnung der rezenten Tierformen. Berlin. 4. Lief., Acarina: ix + 74 pp.</source></mixed-citation></ref><ref id="B6"><mixed-citation xmlns:xlink="http://www.w3.org/1999/xlink" xlink:type="simple"><person-group><name name-style="western"><surname>Farkas</surname><given-names>HK</given-names></name></person-group> (<year>1965</year>)<article-title> Familie Eriophyidae, Gallmilben.</article-title><source>Die Tierwelt Mitteleuropas, </source><volume>3</volume>: <fpage>1</fpage>-<lpage>155</lpage>.</mixed-citation></ref></ref-list></tp:taxon-treatment>
