# Supplementary material for: Nine eriophyoid mite species from Iran (Acari, Eriophyidae)
Source: Zookeys. 2011 Nov 1;(143):23–45. doi: 10.3897/zookeys.143.2162 (PMC3208532; doi:10.3897/zookeys.143.2162)
Supplement: XML Treatment for Aceria pulicaris [file zookeys.143.2162-treatment4.xml]

<!DOCTYPE tp:taxon-treatment
  PUBLIC "-//TaxonX//DTD Taxonomic Treatment Publishing DTD v0 20100105//EN" "tax-treatment-NSO.dtd">
<tp:taxon-treatment xmlns:tp="http://www.plazi.org/taxpub"><tp:treatment-meta><mixed-citation publication-type="journal"><person-group><name><surname>Xue</surname><given-names>Xiao-Feng</given-names></name><name><surname>Sadeghi</surname><given-names>Hussein</given-names></name><name><surname>Hong</surname><given-names>Xiao-Yue</given-names></name><name><surname>Sinaie</surname><given-names>Samira</given-names></name></person-group><article-title>Nine eriophyoid mite species from Iran (Acari, Eriophyidae)</article-title><source>Zookeys</source><day>1</day><month>11</month><year>2011</year><volume>2011</volume><issue>143</issue><fpage>23</fpage><lpage>45</lpage><pub-id pub-id-type="doi">10.3897/zookeys.143.2162</pub-id></mixed-citation></tp:treatment-meta><tp:nomenclature><tp:taxon-name>
                            <tp:taxon-name-part taxon-name-part-type="genus">Aceria</tp:taxon-name-part>
                            <tp:taxon-name-part taxon-name-part-type="species">pulicaris</tp:taxon-name-part>
                        <object-id xmlns:xlink="http://www.w3.org/1999/xlink" xlink:type="simple">urn:lsid:zoobank.org:act:1C9F694D-397D-4919-A594-462CAB23BFE7</object-id>
                        <object-id xmlns:xlink="http://www.w3.org/1999/xlink" xlink:type="simple">http://species-id.net/wiki/Aceria_pulicaris</object-id>
                        </tp:taxon-name><tp:taxon-status xmlns:xlink="http://www.w3.org/1999/xlink" xlink:type="simple">sp. n.</tp:taxon-status><xref ref-type="fig" rid="F6">Figures 6</xref><xref ref-type="fig" rid="F7"/><xref ref-type="fig" rid="F8">8</xref></tp:nomenclature><tp:treatment-sec sec-type="Description"><title>Description.</title><p>Female (n = 10, dorsal view): Body vermiform, 203 (203–223), 58 (55–58) wide; light yellow. <bold>Gnathosoma</bold> 25 (25–26), projecting obliquely downwards, pedipalp coxal seta (<italic>ep</italic>) 3 (2–3), dorsal pedipalp genual seta (<italic>d</italic>) 5 (5–7), cheliceral stylets 18 (18–23). <bold>Prodorsal shield</bold> 31 (31–35), 35 (35–36) wide, median, admedian and submedian lines complete and parallel, between median and admedian lines with some short lines, prodorsal shield with many short lines at lateral; anterior shield lobe acuminate. Scapular tubercles near rear shield margin, 22 (22–24) apart, scapular setae (<italic>sc</italic>) <!--PageBreak--><!--PageBreak--><!--PageBreak-->43 (43–44), projecting posteriorly. <bold>Coxigenital region</bold> with 6 (6–7) microtuberclated annuli. Coxisternal plates with short lines and granules, anterolateral setae on coxisternum <bold>І</bold> (<italic>1b</italic>) 11 (8–11), 10 (10–11) apart, proximal setae on coxisternum <bold>І</bold> (<italic>1a</italic>) 29 (27–29), 7 (7–8) apart, proximal setae on coxisternum <bold>ІІ</bold> (<italic>2a</italic>) 45 (45–48), 21 (21–22) apart, tubercles <italic>1b</italic> and <italic>1a</italic> apart 5 (5–6), tubercles <italic>1a</italic> and <italic>2a</italic> 7 (7–8) apart. Prosternal apodeme 6 (6–7). <bold>Legs</bold> with usual series of setae. Leg <bold>І</bold> 38 (38–41), femur 10 (10–11), basiventral femoral seta (<italic>bv</italic>) 14 (14–15); genu 5 (5–6), antaxial genual seta (<italic>l’’</italic>) 32 (32–33); tibia 5 (5–6), paraxial tibial seta (<italic>l’</italic>) 8 (7–8), located at 1/3 from dorsal base; tarsus 8 (7–8), seta <italic>ft’</italic> 24 (24–25), seta <italic>ft’’</italic>30 (28–30), seta <italic>u’</italic> 5 (5–6); tarsal empodium (<italic>em</italic>) 6 (6–7), simple, 4-rayed, tarsal solenidion (<italic>ω</italic>) 10 (10–11), slightly knobbed. Leg <bold>ІІ</bold> 33 (33–35), femur 8 (8–9), basiventral femoral seta (<italic>bv</italic>) 12 (12–13); genu 3 (3–4), antaxial genual seta (<italic>l’’</italic>) 12 (12–13); tibia 4 (4–5); tarsus 7 (7–8), seta <italic>ft’</italic> 6 (6–7), seta <italic>ft’’</italic> 30 (30–31), seta <italic>u’</italic> 5 (5–6); tarsal empodium (<italic>em</italic>) 6 (6–7), simple, 4-rayed, tarsal solenidion (<italic>ω</italic>) 10 (10–11), slightly knobbed. <bold>Opisthosoma:</bold> opisthosoma dorsally with 66 (66–69) annuli, with round microtubercles on rear annular margins, ventrally with 64 (64–68) annuli, with round microtubercles on rear annular margins. Setae <italic>c<!--PageBreak-->2</italic> 40 (40–43) on ventral annulus 10 (10–11), 55 (55–56) apart; setae <italic>d</italic> 58 (58–62) on ventral annulus 24 (24–25), 38 (38–40) apart; setae <italic>e</italic> 21 (21–23) on ventral annulus 40 (40–41), 20 (20–23) apart; setae <italic>f</italic> 22 (22–23) on 6th ventral annulus from rear, 18 (18–20) apart. Setae <italic>h1</italic> 3 (3–4), <italic>h2</italic> 63 (63–66). <bold>Female genitalia</bold> 15 (15–16), 20 (20–21) wide, coverflap with 16 longitudinal ridges, setae <italic>3a</italic> 21 (21–22), 13 (13–15) apart.</p><p><bold>Male</bold>: Unknown.</p><fig id="F6" position="float" orientation="portrait"><caption><p><bold>Figure 6.</bold> <italic><tp:taxon-name>Aceria pulicaris</tp:taxon-name></italic> sp. n. <bold>D</bold> dorsal view of female <bold>CG</bold> coxae and female genitalia <bold>IG</bold> female internal genitalia.</p></caption><graphic xmlns:xlink="http://www.w3.org/1999/xlink" xlink:href="ZooKeys-143-023-g006.jpg" position="float" orientation="portrait" xlink:type="simple"/></fig><fig id="F7" position="float" orientation="portrait"><caption><p><bold>Figure 7.</bold> <italic><tp:taxon-name>Aceria pulicaris</tp:taxon-name></italic> sp. n. <bold>V</bold> ventral view of female <bold>em</bold> empodium <bold>L1</bold> leg <bold>І</bold> <bold>L2</bold> leg <bold>ІІ</bold>.</p></caption><graphic xmlns:xlink="http://www.w3.org/1999/xlink" xlink:href="ZooKeys-143-023-g007.jpg" position="float" orientation="portrait" xlink:type="simple"/></fig><fig id="F8" position="float" orientation="portrait"><caption><p><bold>Figure 8.</bold> <italic><tp:taxon-name>Aceria pulicaris</tp:taxon-name></italic> sp. n. <bold>A</bold> dorsal view of female <bold>B</bold> ventral view of female <bold>C</bold> prodorsal shield <bold>D</bold> coxae and female genitalia.</p></caption><graphic xmlns:xlink="http://www.w3.org/1999/xlink" xlink:href="ZooKeys-143-023-g008.jpg" position="float" orientation="portrait" xlink:type="simple"/></fig></tp:treatment-sec><tp:treatment-sec sec-type="Type material"><title>Type material.</title><p>Holotype, female (slide number IRAN207, marked Holotype), from <italic><tp:taxon-name>Pulicaria gnaphalodes</tp:taxon-name></italic> (Vent.) Boiss. (<tp:taxon-name>Asteraceae</tp:taxon-name>), Ferdowsi University campus, Mashhad, Razavi Khorasan Province, Iran, <named-content xmlns:xlink="http://www.w3.org/1999/xlink" content-type="dwc:verbatimCoordinates" xlink:type="simple">36.3000°N, 59.5167°E</named-content>, elevation 915m, 21-VIII-2010, coll. Samira Sinaie, deposited as slide mounted specimens in the Arthropod/Mite Collection of the Department of Entomology, NJAU, Jiangsu Province, China. Paratypes, 2 females (slide number IRAN207), with the same data as holotype; 7females (slide number 207), from <italic><tp:taxon-name>Pulicaria gnaphalodes</tp:taxon-name></italic> (Vent.) Boiss. (<tp:taxon-name>Asteraceae</tp:taxon-name>), Ferdowsi University campus, Mashhad, Razavi Khorasan Province, Iran, <named-content xmlns:xlink="http://www.w3.org/1999/xlink" content-type="dwc:verbatimCoordinates" xlink:type="simple">36.3000°N, 59.5167°E</named-content>, elevation 915m, 21-VIII-2010, coll. Samira Sinaie, deposited as slides in the Department of Plant Protection, FUM, Iran.</p></tp:treatment-sec><tp:treatment-sec sec-type="Relation to host"><title>Relation to host.</title><p>Vagrant.</p></tp:treatment-sec><tp:treatment-sec sec-type="Etymology"><title>Etymology.</title><p>The specific designation <italic>pulicaris</italic> is from the generic name of host plant, <italic><tp:taxon-name>Pulicaria</tp:taxon-name></italic>.</p></tp:treatment-sec><tp:treatment-sec sec-type="Differential diagnosis"><title>Differential diagnosis.</title><p>This species is similar to <italic><tp:taxon-name>Aceria lactucae</tp:taxon-name></italic> (Canestrini, 1893), but can be differentiated from the latter by female genital coverflap with 16 ridges (female genital coverflap with 12 ridges in <italic><tp:taxon-name>Aceria lactucae</tp:taxon-name></italic>), empodium 4-rayed (empodium 5-rayed in <italic><tp:taxon-name>Aceria lactucae</tp:taxon-name></italic>), between median and admedian lines with short lines on prodorsal shield (between median and admedian lines smooth in <italic><tp:taxon-name>Aceria lactucae</tp:taxon-name></italic>).</p></tp:treatment-sec></tp:taxon-treatment>
