# Supplementary material for: Nine eriophyoid mite species from Iran (Acari, Eriophyidae)
Source: Zookeys. 2011 Nov 1;(143):23–45. doi: 10.3897/zookeys.143.2162 (PMC3208532; doi:10.3897/zookeys.143.2162)
Supplement: XML Treatment for Aceria tosichella [file zookeys.143.2162-treatment5.xml]

<!DOCTYPE tp:taxon-treatment
  PUBLIC "-//TaxonX//DTD Taxonomic Treatment Publishing DTD v0 20100105//EN" "tax-treatment-NSO.dtd">
<tp:taxon-treatment xmlns:tp="http://www.plazi.org/taxpub"><tp:treatment-meta><mixed-citation publication-type="journal"><person-group><name><surname>Xue</surname><given-names>Xiao-Feng</given-names></name><name><surname>Sadeghi</surname><given-names>Hussein</given-names></name><name><surname>Hong</surname><given-names>Xiao-Yue</given-names></name><name><surname>Sinaie</surname><given-names>Samira</given-names></name></person-group><article-title>Nine eriophyoid mite species from Iran (Acari, Eriophyidae)</article-title><source>Zookeys</source><day>1</day><month>11</month><year>2011</year><volume>2011</volume><issue>143</issue><fpage>23</fpage><lpage>45</lpage><pub-id pub-id-type="doi">10.3897/zookeys.143.2162</pub-id></mixed-citation></tp:treatment-meta><tp:nomenclature><tp:taxon-name>
                            <tp:taxon-name-part taxon-name-part-type="genus">Aceria</tp:taxon-name-part>
                            <tp:taxon-name-part taxon-name-part-type="species">tosichella</tp:taxon-name-part>
                        <object-id xmlns:xlink="http://www.w3.org/1999/xlink" xlink:type="simple">http://species-id.net/wiki/Aceria_tosichella</object-id>
                        </tp:taxon-name><tp:taxon-authority>Keifer, 1969</tp:taxon-authority><xref ref-type="fig" rid="F9">Figure 9</xref><tp:nomenclature-citation-list><tp:nomenclature-citation><tp:taxon-name>Aceria tosichella</tp:taxon-name><comment> Keifer, 1969: 1–2, pl.1.</comment></tp:nomenclature-citation><tp:nomenclature-citation><tp:taxon-name>Aceria tritici</tp:taxon-name><comment> Shevtchenko, 1970; <xref ref-type="bibr" rid="B21">Shevtchenko et al. 1970</xref>: 224–235, figures 2–4.</comment></tp:nomenclature-citation><tp:nomenclature-citation><tp:taxon-name>Aceria tosichella</tp:taxon-name><comment>; Amrine &amp; Stasny 1994: 92.</comment></tp:nomenclature-citation><tp:nomenclature-citation><tp:taxon-name>Aceria tosichella</tp:taxon-name><comment>; Hong &amp; Zhang 1996: 28.</comment></tp:nomenclature-citation><tp:nomenclature-citation><tp:taxon-name>Aceria tosichella</tp:taxon-name><comment>; <xref ref-type="bibr" rid="B3">Baker et al. 1996</xref>: 318, figure 573.</comment></tp:nomenclature-citation><tp:nomenclature-citation><tp:taxon-name>Aceria tosichella</tp:taxon-name><comment>; Skoracka 2005: 64–66.</comment></tp:nomenclature-citation><tp:nomenclature-citation><tp:taxon-name>Aceria tosichella</tp:taxon-name><comment>; <xref ref-type="bibr" rid="B7">Hong et al. 2006</xref>: 231.</comment></tp:nomenclature-citation><tp:nomenclature-citation><tp:taxon-name>Aceria tosichella</tp:taxon-name><comment>; <xref ref-type="bibr" rid="B23">Song et al. 2008</xref>: 14.</comment></tp:nomenclature-citation><tp:nomenclature-citation><tp:taxon-name>Aceria tosichella</tp:taxon-name><comment>; <xref ref-type="bibr" rid="B19">Ripka 2008</xref>: 154.</comment></tp:nomenclature-citation><!--PageBreak--><tp:nomenclature-citation><tp:taxon-name>Aceria tosichella</tp:taxon-name><comment>; <xref ref-type="bibr" rid="B25">Xue et al. 2009</xref>: 466.</comment></tp:nomenclature-citation><tp:nomenclature-citation><tp:taxon-name>Aceria tosichella</tp:taxon-name><comment>; <xref ref-type="bibr" rid="B17">Pereira et al. 2009</xref>: 539–542.</comment></tp:nomenclature-citation></tp:nomenclature-citation-list></tp:nomenclature><tp:treatment-sec sec-type="Material examined"><title>Material examined.</title><p>3females (slide number IRAN209), from <italic><tp:taxon-name>Setaria viridis</tp:taxon-name></italic> (L.) Beauv. (<tp:taxon-name>Poaceae</tp:taxon-name>), Ferdowsi University campus, Mashhad, Razavi Khorasan Province, Iran, <named-content xmlns:xlink="http://www.w3.org/1999/xlink" content-type="dwc:verbatimCoordinates" xlink:type="simple">36.3000°N, 59.5167°E</named-content>, elevation 915m, 21-VIII-2010, coll. Hussein Sadeghi, deposited as slide mounted specimens in the Arthropod/Mite Collection of the Department of Entomology, NJAU, Jiangsu Province, China; 11females (slide number 209), from <italic><tp:taxon-name>Setaria viridis</tp:taxon-name></italic> (L.) Beauv. (<tp:taxon-name>Poaceae</tp:taxon-name>), Ferdowsi University campus, Mashhad, Razavi Khorasan Province, Iran, <named-content xmlns:xlink="http://www.w3.org/1999/xlink" content-type="dwc:verbatimCoordinates" xlink:type="simple">36.3000°N, 59.5167°E</named-content>, elevation 915m, 21-VIII-2010, coll. Samira Sinaie, deposited in the Department of Plant Protection, FUM, Iran.<!--PageBreak--></p></tp:treatment-sec><tp:treatment-sec sec-type="Host"><title>Host.</title><p><italic><tp:taxon-name>Avena sativa</tp:taxon-name></italic> L., <italic><tp:taxon-name>Hordeum vulgare</tp:taxon-name></italic> L., <italic><tp:taxon-name>Pennisetum</tp:taxon-name></italic> sp. Rich, <italic><tp:taxon-name>Secale cereale</tp:taxon-name></italic> L., <italic><tp:taxon-name>Setaria viridis</tp:taxon-name></italic> (L.) Beauv., <italic><tp:taxon-name>Sorghum</tp:taxon-name></italic> sp. Moench, <italic><tp:taxon-name>Triticum aestivum</tp:taxon-name></italic> L., <italic><tp:taxon-name>Zea mays</tp:taxon-name></italic> L. (<tp:taxon-name>Poaceae</tp:taxon-name>).</p><fig id="F9" position="float" orientation="portrait"><caption><p><bold>Figure 9.</bold> <italic><tp:taxon-name>Aceria tosichella</tp:taxon-name></italic> Keifer, 1969 <bold>A</bold> dorsal view of female <bold>B</bold> ventral view of female <bold>C</bold> prodorsal shield <bold>D</bold> coxae and female genitalia.</p></caption><graphic xmlns:xlink="http://www.w3.org/1999/xlink" xlink:href="ZooKeys-143-023-g009.jpg" position="float" orientation="portrait" xlink:type="simple"/></fig></tp:treatment-sec><tp:treatment-sec sec-type="Relation to host"><title>Relation to host.</title><p>Vagrant, often causing leaf curl, virus transmission.</p></tp:treatment-sec><tp:treatment-sec sec-type="Distribution"><title>Distribution.</title><p>Asia; Australia; Brazil; Canada; Europe; Iran; Italy; Mexico; Poland; Russia; Serbia; USA.</p><p><bold>Tribe <tp:taxon-name>Eriophyini</tp:taxon-name> Nalepa, 1898</bold></p><p><bold>Genus <italic><tp:taxon-name>Eriophyes</tp:taxon-name></italic> von Siebold, 185<italic>1</italic></bold></p></tp:treatment-sec><ref-list><ref id="B21"><mixed-citation xmlns:xlink="http://www.w3.org/1999/xlink" xlink:type="simple"><person-group><name name-style="western"><surname>Shevtchenko</surname><given-names>VG</given-names></name><name name-style="western"><surname>DeMillo</surname><given-names>AP</given-names></name><name name-style="western"><surname>Razviaskina</surname><given-names>GM</given-names></name><name name-style="western"><surname>Kapova</surname><given-names>EA</given-names></name></person-group> (<year>1970</year>)<article-title> Taxonomic bordering of closely related mites <italic>Aceria tulipae</italic> Keif. and <italic>A. tritici</italic> sp. n. (Acarina, Eriophyidae)–vectors of the onion and wheat viruses.</article-title><source>Zoologicheskii, Zhurnal </source><volume>49</volume>: <fpage>224</fpage>-<lpage>235</lpage>.</mixed-citation></ref><ref id="B3"><mixed-citation xmlns:xlink="http://www.w3.org/1999/xlink" xlink:type="simple"><person-group><name name-style="western"><surname>Baker</surname><given-names>EW</given-names></name><name name-style="western"><surname>Kono</surname><given-names>T</given-names></name><name name-style="western"><surname>Amrine JW</surname><given-names>Jr</given-names></name><name name-style="western"><surname>Delfinado-Baker</surname><given-names>M</given-names></name><name name-style="western"><surname>Stasny</surname><given-names>TA</given-names></name></person-group> (<year>1996</year>)<source> Eriophyoid mites of the United States.</source><publisher-name>Indira Publishing House, Michigan</publisher-name>, <publisher-loc>U.S.A.</publisher-loc>, <lpage>394</lpage> pp.</mixed-citation></ref><ref id="B7"><mixed-citation xmlns:xlink="http://www.w3.org/1999/xlink" xlink:type="simple"><person-group><name name-style="western"><surname>Hong</surname><given-names>XY</given-names></name><name name-style="western"><surname>Wang</surname><given-names>DS</given-names></name><name name-style="western"><surname>Zhang</surname><given-names>ZQ</given-names></name></person-group> (<year>2006</year>)<article-title> Distribution and damage of recent invasive eriophyoid mites (Acari: Eriophyoidea) in mainland China.</article-title><source>International Journal of Acarology </source><volume>32</volume> (<issue>3</issue>): <fpage>227</fpage>-<lpage>240</lpage>.</mixed-citation></ref><ref id="B23"><mixed-citation xmlns:xlink="http://www.w3.org/1999/xlink" xlink:type="simple"><person-group><name name-style="western"><surname>Song</surname><given-names>ZW</given-names></name><name name-style="western"><surname>Xue</surname><given-names>XF</given-names></name><name name-style="western"><surname>Hong</surname><given-names>XY</given-names></name></person-group> (<year>2008</year>)<article-title> Eriophyoid mite fauna (Acari: Eriophyoidea) of Gansu Province, northwestern China with descriptions of twelve new species.</article-title><source>Zootaxa </source><volume>1756</volume>: <fpage>1</fpage>-<lpage>48</lpage>.</mixed-citation></ref><ref id="B19"><mixed-citation xmlns:xlink="http://www.w3.org/1999/xlink" xlink:type="simple"><person-group><name name-style="western"><surname>Ripka</surname><given-names>G</given-names></name></person-group> (<year>2008</year>)<article-title> Additional data to the eriophyoid mite fauna of Hungary (Acari: Prostigmata: Eriophoidea).</article-title><source>Acta Phytopathologica et Entomologica Hungrica </source><volume>43</volume> (<issue>1</issue>): <fpage>143</fpage>-<lpage>161</lpage>. <ext-link ext-link-type="uri" xlink:href="http://dx.doi.org/10.1556/APhyt.43.2008.1.15" xlink:type="simple">doi: 10.1556/APhyt.43.2008.1.15</ext-link></mixed-citation></ref><ref id="B25"><mixed-citation xmlns:xlink="http://www.w3.org/1999/xlink" xlink:type="simple"><person-group><name name-style="western"><surname>Xue</surname><given-names>XF</given-names></name><name name-style="western"><surname>Sadeghi</surname><given-names>H</given-names></name><name name-style="western"><surname>Hong</surname><given-names>XY</given-names></name></person-group> (<year>2009</year>)<article-title> Eriophyoid mites (Acari: Eriophyoidea) from Iran, with descriptions of three new species, one new record and a checklist.</article-title><source>International Journal of Acarology </source><volume>35</volume> (<issue>6</issue>): <fpage>461</fpage>-<lpage>483</lpage>. <ext-link ext-link-type="uri" xlink:href="http://dx.doi.org/10.1080/01647950903427618" xlink:type="simple">doi: 10.1080/01647950903427618</ext-link></mixed-citation></ref><ref id="B17"><mixed-citation xmlns:xlink="http://www.w3.org/1999/xlink" xlink:type="simple"><person-group><name name-style="western"><surname>Pereira</surname><given-names>PRVS</given-names></name><name name-style="western"><surname>Navia</surname><given-names>D</given-names></name><name name-style="western"><surname>Salvadori</surname><given-names>JR</given-names></name><name name-style="western"><surname>Lau</surname><given-names>D</given-names></name></person-group> (<year>2009</year>)<article-title> Occurrence of <italic>Aceria tosichella</italic> in Brazil.</article-title><source>Pesquisa Agropecuaria Brasileira </source><volume>44</volume> (<issue>5</issue>): <fpage>539</fpage>-<lpage>542</lpage>. <ext-link ext-link-type="uri" xlink:href="http://dx.doi.org/10.1590/S0100-204X2009000500015" xlink:type="simple">doi: 10.1590/S0100-204X2009000500015</ext-link></mixed-citation></ref></ref-list></tp:taxon-treatment>
