# Supplementary material for: Nine eriophyoid mite species from Iran (Acari, Eriophyidae)
Source: Zookeys. 2011 Nov 1;(143):23–45. doi: 10.3897/zookeys.143.2162 (PMC3208532; doi:10.3897/zookeys.143.2162)
Supplement: XML Treatment for Eriophyes rotundae [file zookeys.143.2162-treatment6.xml]

<!DOCTYPE tp:taxon-treatment
  PUBLIC "-//TaxonX//DTD Taxonomic Treatment Publishing DTD v0 20100105//EN" "tax-treatment-NSO.dtd">
<tp:taxon-treatment xmlns:tp="http://www.plazi.org/taxpub"><tp:treatment-meta><mixed-citation publication-type="journal"><person-group><name><surname>Xue</surname><given-names>Xiao-Feng</given-names></name><name><surname>Sadeghi</surname><given-names>Hussein</given-names></name><name><surname>Hong</surname><given-names>Xiao-Yue</given-names></name><name><surname>Sinaie</surname><given-names>Samira</given-names></name></person-group><article-title>Nine eriophyoid mite species from Iran (Acari, Eriophyidae)</article-title><source>Zookeys</source><day>1</day><month>11</month><year>2011</year><volume>2011</volume><issue>143</issue><fpage>23</fpage><lpage>45</lpage><pub-id pub-id-type="doi">10.3897/zookeys.143.2162</pub-id></mixed-citation></tp:treatment-meta><tp:nomenclature><tp:taxon-name>
                            <tp:taxon-name-part taxon-name-part-type="genus">Eriophyes</tp:taxon-name-part>
                            <tp:taxon-name-part taxon-name-part-type="species">rotundae</tp:taxon-name-part>
                        <object-id xmlns:xlink="http://www.w3.org/1999/xlink" xlink:type="simple">http://species-id.net/wiki/Eriophyes_rotundae</object-id>
                        </tp:taxon-name><tp:taxon-authority>Mohanasundaram, 1983</tp:taxon-authority><xref ref-type="fig" rid="F10">Figure 10</xref><tp:nomenclature-citation-list><tp:nomenclature-citation><tp:taxon-name>Eriophyes rotundae</tp:taxon-name><comment><xref ref-type="bibr" rid="B14">Mohanasundaram 1983</xref>: 263–265, figure 1.</comment></tp:nomenclature-citation><tp:nomenclature-citation><tp:taxon-name>Eriophyes rotundae</tp:taxon-name><comment>; Amrine &amp; Stasny 1994: 208.</comment></tp:nomenclature-citation></tp:nomenclature-citation-list></tp:nomenclature><tp:treatment-sec sec-type="Material examined"><title>Material examined.</title><p>3females (slide number IRAN218), from <italic><tp:taxon-name>Cyperus rotundus</tp:taxon-name></italic> L. (<tp:taxon-name>Cyperaceae</tp:taxon-name>), Torogh, Mashhad, Razavi Khorasan Province, Iran, <named-content xmlns:xlink="http://www.w3.org/1999/xlink" content-type="dwc:verbatimCoordinates" xlink:type="simple">36.2333°N, 59.6000°E</named-content>, 22-X-2010, elevation 920m, coll. Samira Sinaie, deposited as slide mounted specimens in the Arthropod/Mite Collection of the Department of Entomology, NJAU, Jiangsu Province, China; 16females (slide number 218), from <italic><tp:taxon-name>Cyperus rotundus</tp:taxon-name></italic> L. (<tp:taxon-name>Cyperaceae</tp:taxon-name>), Torogh, Mashhad, Razavi Khorasan Province, Iran, <named-content xmlns:xlink="http://www.w3.org/1999/xlink" content-type="dwc:verbatimCoordinates" xlink:type="simple">36.2333°N, 59.6000°E</named-content>, 22-X-2010, elevation 920m, coll. Samira Sinaie, deposited in the Department of Plant Protection, FUM, Iran.</p><fig id="F10" position="float" orientation="portrait"><caption><p><bold>Figure 10.</bold> <italic><tp:taxon-name>Eriophyes rotundae</tp:taxon-name></italic> Mohanasundaram, 1983 <bold>A</bold> dorsal view of female <bold>B</bold> ventral view of female <bold>C</bold> prodorsal shield <bold>D</bold> coxae and female genitalia.</p></caption><graphic xmlns:xlink="http://www.w3.org/1999/xlink" xlink:href="ZooKeys-143-023-g010.jpg" position="float" orientation="portrait" xlink:type="simple"/></fig></tp:treatment-sec><tp:treatment-sec sec-type="Host"><title>Host.</title><p><italic><tp:taxon-name>Cyperus rotundus</tp:taxon-name></italic> L. (<tp:taxon-name>Cyperaceae</tp:taxon-name>).</p></tp:treatment-sec><tp:treatment-sec sec-type="Relation to host"><title>Relation to host.</title><p>Vagrant.</p></tp:treatment-sec><tp:treatment-sec sec-type="Distribution"><title>Distribution.</title><p>India, Iran.</p><p><bold>Subfamily <tp:taxon-name>Phyllocoptinae</tp:taxon-name> Nalepa, 1892</bold></p><p><bold>Tribe <tp:taxon-name>Anthocoptini</tp:taxon-name> Amrine &amp; Stasny, 1994</bold></p><p><bold>Genus <italic><tp:taxon-name>Aculops</tp:taxon-name></italic> Keifer, 196<italic>6</italic></bold></p></tp:treatment-sec><ref-list><ref id="B14"><mixed-citation xmlns:xlink="http://www.w3.org/1999/xlink" xlink:type="simple"><person-group><name name-style="western"><surname>Mohanasundaram</surname><given-names>M</given-names></name></person-group> (<year>1983</year>)<article-title> Record of new eriophyid mites (Eriophyoidea: Acarina) from South India.</article-title><source>Entomon </source><volume>8</volume> (<issue>3</issue>): <fpage>263</fpage>-<lpage>268</lpage>.</mixed-citation></ref></ref-list></tp:taxon-treatment>
