# Supplementary material for: Nine eriophyoid mite species from Iran (Acari, Eriophyidae)
Source: Zookeys. 2011 Nov 1;(143):23–45. doi: 10.3897/zookeys.143.2162 (PMC3208532; doi:10.3897/zookeys.143.2162)
Supplement: XML Treatment for Aculops maroccensis [file zookeys.143.2162-treatment7.xml]

<!DOCTYPE tp:taxon-treatment
  PUBLIC "-//TaxonX//DTD Taxonomic Treatment Publishing DTD v0 20100105//EN" "tax-treatment-NSO.dtd">
<tp:taxon-treatment xmlns:tp="http://www.plazi.org/taxpub"><tp:treatment-meta><mixed-citation publication-type="journal"><person-group><name><surname>Xue</surname><given-names>Xiao-Feng</given-names></name><name><surname>Sadeghi</surname><given-names>Hussein</given-names></name><name><surname>Hong</surname><given-names>Xiao-Yue</given-names></name><name><surname>Sinaie</surname><given-names>Samira</given-names></name></person-group><article-title>Nine eriophyoid mite species from Iran (Acari, Eriophyidae)</article-title><source>Zookeys</source><day>1</day><month>11</month><year>2011</year><volume>2011</volume><issue>143</issue><fpage>23</fpage><lpage>45</lpage><pub-id pub-id-type="doi">10.3897/zookeys.143.2162</pub-id></mixed-citation></tp:treatment-meta><tp:nomenclature><tp:taxon-name>
                            <tp:taxon-name-part taxon-name-part-type="genus">Aculops</tp:taxon-name-part>
                            <tp:taxon-name-part taxon-name-part-type="species">maroccensis</tp:taxon-name-part>
                        <object-id xmlns:xlink="http://www.w3.org/1999/xlink" xlink:type="simple">http://species-id.net/wiki/Aculops_maroccensis</object-id>
                        </tp:taxon-name><tp:taxon-authority>Keifer, 1972</tp:taxon-authority><tp:taxon-status xmlns:xlink="http://www.w3.org/1999/xlink" xlink:type="simple">rec. n.</tp:taxon-status><xref ref-type="fig" rid="F11">Figure 11</xref><tp:nomenclature-citation-list><tp:nomenclature-citation><tp:taxon-name>Aculops maroccensis</tp:taxon-name><comment><xref ref-type="bibr" rid="B11">Keifer 1972</xref>: 3, pl. 2.</comment></tp:nomenclature-citation><tp:nomenclature-citation><tp:taxon-name>Aculops maroccensis</tp:taxon-name><comment>; Amrine &amp; Stasny 1994: 108.</comment></tp:nomenclature-citation></tp:nomenclature-citation-list></tp:nomenclature><tp:treatment-sec sec-type="Material examined"><title>Material examined.</title><p>3females (slide number IRAN205), from <italic><tp:taxon-name>Mentha piperita</tp:taxon-name></italic> L. (<tp:taxon-name>Lamiaceae</tp:taxon-name>), Golmakan, Mashhad, Razavi Khorasan Province, Iran, <named-content xmlns:xlink="http://www.w3.org/1999/xlink" content-type="dwc:verbatimCoordinates" xlink:type="simple">36.4833°N, 59.1500°E</named-content>, elevation 945m, 13-VIII-2010, coll. Samira Sinaie, deposited as slide mounted specimens in the Arthropod/Mite Collection of the Department of Entomology, NJAU, Jiangsu Province, China; 15 females (slide number 205), from <italic><tp:taxon-name>Mentha piperita</tp:taxon-name></italic> L. (<tp:taxon-name>Lamiaceae</tp:taxon-name>), Golmakan, Mashhad, Razavi Khorasan Province, Iran, <named-content xmlns:xlink="http://www.w3.org/1999/xlink" content-type="dwc:verbatimCoordinates" xlink:type="simple">36.4833°N, 59.1500°E</named-content>, elevation 945m, 13-VIII-2010, coll. Samira Sinaie, deposited in the Department of Plant Protection, FUM, Iran.</p><fig id="F11" position="float" orientation="portrait"><caption><p><bold>Figure 11.</bold> <italic><tp:taxon-name>Aculops maroccensis</tp:taxon-name></italic> Keifer, 1972, rec. n. <bold>A</bold> prodorsal shield <bold>B</bold> coxae and female genitalia.</p></caption><graphic xmlns:xlink="http://www.w3.org/1999/xlink" xlink:href="ZooKeys-143-023-g011.jpg" position="float" orientation="portrait" xlink:type="simple"/></fig></tp:treatment-sec><tp:treatment-sec sec-type="Host"><title>Host.</title><p><italic><tp:taxon-name>Mentha piperita</tp:taxon-name></italic> L. (<tp:taxon-name>Lamiaceae</tp:taxon-name>).</p></tp:treatment-sec><tp:treatment-sec sec-type="Relation to host"><title>Relation to host.</title><p>Vagrant.</p></tp:treatment-sec><tp:treatment-sec sec-type="Distribution"><title>Distribution.</title><p>Morocco, Iran.</p></tp:treatment-sec><ref-list><ref id="B11"><mixed-citation xmlns:xlink="http://www.w3.org/1999/xlink" xlink:type="simple"><person-group><name name-style="western"><surname>Keifer</surname><given-names>HH</given-names></name></person-group> (<year>1972</year>)<source> Eriophyoid Studies C–6.</source><publisher-name>U.S. Department of Agriculture</publisher-name>, <publisher-loc>Agricultural Research Service</publisher-loc>, <lpage>24</lpage> pp.</mixed-citation></ref></ref-list></tp:taxon-treatment>
