# Supplementary material for: Nine eriophyoid mite species from Iran (Acari, Eriophyidae)
Source: Zookeys. 2011 Nov 1;(143):23–45. doi: 10.3897/zookeys.143.2162 (PMC3208532; doi:10.3897/zookeys.143.2162)
Supplement: XML Treatment for Aculus medicager [file zookeys.143.2162-treatment8.xml]

<!DOCTYPE tp:taxon-treatment
  PUBLIC "-//TaxonX//DTD Taxonomic Treatment Publishing DTD v0 20100105//EN" "tax-treatment-NSO.dtd">
<tp:taxon-treatment xmlns:tp="http://www.plazi.org/taxpub"><tp:treatment-meta><mixed-citation publication-type="journal"><person-group><name><surname>Xue</surname><given-names>Xiao-Feng</given-names></name><name><surname>Sadeghi</surname><given-names>Hussein</given-names></name><name><surname>Hong</surname><given-names>Xiao-Yue</given-names></name><name><surname>Sinaie</surname><given-names>Samira</given-names></name></person-group><article-title>Nine eriophyoid mite species from Iran (Acari, Eriophyidae)</article-title><source>Zookeys</source><day>1</day><month>11</month><year>2011</year><volume>2011</volume><issue>143</issue><fpage>23</fpage><lpage>45</lpage><pub-id pub-id-type="doi">10.3897/zookeys.143.2162</pub-id></mixed-citation></tp:treatment-meta><tp:nomenclature><tp:taxon-name>
                            <tp:taxon-name-part taxon-name-part-type="genus">Aculus</tp:taxon-name-part>
                            <tp:taxon-name-part taxon-name-part-type="species">medicager</tp:taxon-name-part>
                        <object-id xmlns:xlink="http://www.w3.org/1999/xlink" xlink:type="simple">urn:lsid:zoobank.org:act:D46F68D0-77E6-4419-94EB-3BB509384865</object-id>
                        <object-id xmlns:xlink="http://www.w3.org/1999/xlink" xlink:type="simple">http://species-id.net/wiki/Aculus_medicager</object-id>
                        </tp:taxon-name><tp:taxon-status xmlns:xlink="http://www.w3.org/1999/xlink" xlink:type="simple">sp. n.</tp:taxon-status><xref ref-type="fig" rid="F12">Figures 12</xref><xref ref-type="fig" rid="F13"/><xref ref-type="fig" rid="F14">14</xref></tp:nomenclature><tp:treatment-sec sec-type="Description"><title>Description.</title><p>Female (n = 14, dorsal view): Body fusiform, 218 (218–233), 72 (69–72) wide; light yellow. <bold>Gnathosoma</bold> 24 (24–25), projecting obliquely downwards, pedipalp coxal seta (<italic>ep</italic>) 3 (2–3), dorsal pedipalp genual seta (<italic>d</italic>) 7 (6–7), cheliceral stylets 22 (22–23). <bold>Prodorsal shield</bold> 42 (42–43), 52 (50–52) wide, median and admedian lines absent, submedian lines incomplete, prodorsal shield with many granules at lateral; anterior shield lobe broad. Scapular tubercles near rear shield margin, 37 (37–40) apart, scapular setae (<italic>sc</italic>) 17 (17–18), projecting posteriorly. <bold>Coxigenital region</bold> with 7 (6–7) microtuberclated annuli. Coxisternal plates with few short lines, anterolateral setae on coxisternum <bold>І</bold> (<italic>1b</italic>) 4 (4–7), 14 (13–14) apart, proximal setae on coxisternum <bold>І</bold> (<italic>1a</italic>) 23 (23–28), 7 (7–8) apart, proximal setae on coxisternum <bold>ІІ</bold> (<italic>2a</italic>) 47 (45–47), 27 (25–27) apart, tubercles <italic>1b</italic> and <italic>1a</italic> apart 6 (5–6), tubercles <italic>1a</italic> and <italic>2a</italic> 11 (10–11) apart. Prosternal apodeme 6 (6–7). <bold>Legs</bold> with usual series of setae. Leg <bold>І</bold> 37 (37–40), femur 9 (9–10), basiventral femoral seta (<italic>bv</italic>) 14 (14–15); genu 5 (5–6), antaxial genual seta (<italic>l’’</italic>) 24 (24–25); tibia 8 (7–8), paraxial tibial seta (<italic>l’</italic>) 4 (4–5), located at 1/3 from dorsal base; tarsus 7 (7–8), seta <italic>ft’</italic> 22 (22–23), seta <italic>ft’’</italic> 27 (27–30), seta <italic>u’</italic> 5 (5–6); tarsal empodium (<italic>em</italic>) 7 (6–7), simple, 4-rayed, tarsal solenidion (<italic>ω</italic>) 8 (8–9), slightly knobbed. Leg <bold>ІІ</bold> 34 (34–37), femur 9 (8–9), basiventral femoral seta (<italic>bv</italic>) 13 (12–13); genu 4 (3–4), antaxial genual seta (<italic>l’’</italic>) 10 (10–11); tibia 6 (5–6); tarsus 7 (7–8), seta <italic>ft’</italic> 7 (6–7), seta <italic>ft’’</italic> 28 (28–30), seta <italic>u’</italic> 6 (5–6); tarsal empodium (<italic>em</italic>) 7 (6–7), simple, 4-rayed, tarsal solenidion (<italic>ω</italic>) 8 (8–10), slightly knobbed. <bold>Opisthosoma:</bold> opisthosoma dorsally with 35 (35–38) annuli, with round microtubercles at lateral, ventrally with 64 (64–68) annuli, with round microtubercles on rear annular margins. Setae <italic>c2</italic> 23 (23–24) on ventral annulus 12 (12–13), 77 (75–77) apart; setae <italic>d</italic> 45 (45–48) o<!--PageBreak--><!--PageBreak--><!--PageBreak-->n ventral annulus 25 (24–25), 56 (56–58) apart; setae <italic>e</italic> 23 (20–23) on ventral annulus 39 (39–40), 25 (25–26) apart; setae <italic>f</italic> 25 (24–25) on 5th ventral annulus from rear, 21 (21–22) apart. Setae <italic>h1</italic> 3 (3–4), <italic>h2</italic> 53 (53–65). <bold>Female genitalia</bold> 14 (14–15), 23 (22–23) wide, coverflap with three short lines at base and 12 longitudinal ridges, setae <italic>3a</italic> 17 (17–18), 17 (17–18) apart.</p><p><bold>Male:</bold> Unknown.</p><fig id="F12" position="float" orientation="portrait"><caption><p><bold>Figure 12.</bold> <italic><tp:taxon-name>Aculus medicager</tp:taxon-name></italic> sp. n. <bold>D</bold> dorsal view of female <bold>CG</bold> coxae and female genitalia <bold>IG</bold> female internal genitalia.</p></caption><graphic xmlns:xlink="http://www.w3.org/1999/xlink" xlink:href="ZooKeys-143-023-g012.jpg" position="float" orientation="portrait" xlink:type="simple"/></fig><fig id="F13" position="float" orientation="portrait"><caption><p><bold>Figure 13.</bold> <italic><tp:taxon-name>Aculus medicager</tp:taxon-name></italic> sp. n. <bold>V</bold> ventral view of female <bold>em</bold> empodium <bold>L1</bold> leg <bold>І</bold> <bold>L2</bold> leg <bold>ІІ</bold>.</p></caption><graphic xmlns:xlink="http://www.w3.org/1999/xlink" xlink:href="ZooKeys-143-023-g013.jpg" position="float" orientation="portrait" xlink:type="simple"/></fig><fig id="F14" position="float" orientation="portrait"><caption><p><bold>Figure 14.</bold> <italic><tp:taxon-name>Aculus medicager</tp:taxon-name></italic> sp. n. <bold>A</bold> dorsal view of female <bold>B</bold> ventral view of female <bold>C</bold> prodorsal shield <bold>D</bold> coxae and female genitalia.</p></caption><graphic xmlns:xlink="http://www.w3.org/1999/xlink" xlink:href="ZooKeys-143-023-g014.jpg" position="float" orientation="portrait" xlink:type="simple"/></fig></tp:treatment-sec><tp:treatment-sec sec-type="Type material"><title>Type material.</title><p>Holotype, female (slide number IRAN204, marked Holotype), from <italic><tp:taxon-name>Medicago sativa</tp:taxon-name></italic> L. (Leguminosae), Ferdowsi University campus, Mashhad, Razavi Khorasan Province, Iran, <named-content xmlns:xlink="http://www.w3.org/1999/xlink" content-type="dwc:verbatimCoordinates" xlink:type="simple">36.3000°N, 59.5167°E</named-content>, elavation 915m, 10-VIII-2010, coll. Samira Sinaie, deposited as slide mounted specimens in the Arthropod/Mite Collection of the Department of Entomology, NJAU, Jiangsu Province, China. Paratypes, 2 females (slide number IRAN204), with the same data as holotype; 11females (slide number 204), from <italic><tp:taxon-name>Medicago sativa</tp:taxon-name></italic> (Leguminosae), Ferdowsi University campus, Mashhad, Razavi Khorasan Province, Iran, <named-content xmlns:xlink="http://www.w3.org/1999/xlink" content-type="dwc:verbatimCoordinates" xlink:type="simple">36.3000°N, 59.5167°E</named-content>, elavation 915m, 10-VIII-2010, coll. Samira Sinaie, deposited in the Department of Plant Protection, FUM, Iran.</p></tp:treatment-sec><tp:treatment-sec sec-type="Relation to host"><title>Relation to host.</title><p>Vagrant.</p></tp:treatment-sec><tp:treatment-sec sec-type="Etymology"><title>Etymology.</title><p>The specific designation <italic>medicager</italic> is from the generic name of host plant, <italic><tp:taxon-name>Medicago</tp:taxon-name></italic>.</p></tp:treatment-sec><tp:treatment-sec sec-type="Differential diagnosis"><title>Differential diagnosis.</title><p>This species is similar to <italic><tp:taxon-name>Aculus alfalfae</tp:taxon-name></italic> (Roivainen, 1950), (from <italic><tp:taxon-name>Medicago sativa</tp:taxon-name></italic>), but can be differentiated from the latter by prodorsal shield <!--PageBreak-->with submedian lines and granules (prodorsal shield smooth in <italic><tp:taxon-name>Aculus alfalfae</tp:taxon-name></italic>), dorsal annuli with granules at lateral (dorsal annuli smooth in <italic><tp:taxon-name>Aculus alfalfae</tp:taxon-name></italic>), empodium 4-rayed (empodium 6-rayed in <italic><tp:taxon-name>Aculus alfalfae</tp:taxon-name></italic>).</p></tp:treatment-sec><tp:treatment-sec sec-type="Remarks"><title>Remarks.</title><p>Alfalfa (<italic><tp:taxon-name>Medicago sativa</tp:taxon-name></italic> L.) is native to Asia Minor. The wild types in the Caucasus and in the mountainous regions of Afghanistan, Iran and adjacent regions. Now, alfalfa is widely cultivated throughout the world as fodder plant for cattle. The new species were described from the local/native plant from Iran.</p><p><bold>Genus <italic><tp:taxon-name>Tetra</tp:taxon-name></italic> Keifer, 1944</bold></p></tp:treatment-sec></tp:taxon-treatment>
